# Supplementary material for: Magnetic Purcell Enhancement by Plasmon-Induced Magnetic Anapole Mode in the Gap of Oblate Nano-Ellipsoid on Metal Mirror Structure
Source: Nanomaterials (Basel). 2025 Sep 20;15(18):1451. doi: 10.3390/nano15181451 (PMC12472662; doi:10.3390/nano15181451)
Supplement: Supplementary file 1 [file nanomaterials-15-01451-s001.zip]

Archive with 1 entries (1 files):
- nanomaterials-3752748-supplementary.pdf
